# Supplementary material for: Evaluation of the Cancer-Preventive Effect of Resveratrol-Loaded Nanoparticles on the Formation and Growth of In Vitro Lung Tumor Spheroids
Source: Pharmaceutics. 2024 Dec 12;16(12):1588. doi: 10.3390/pharmaceutics16121588 (PMC11677875; doi:10.3390/pharmaceutics16121588)
Supplement: Supplementary file 1 [file pharmaceutics-16-01588-s001.zip]

Archive with 1 entries (1 files):
- pharmaceutics-3244883-supplementary.pdf
